# Supplementary material for: Elevated Anti-SARS-CoV-2 Antibodies and IL-6, IL-8, MIP-1β, Early Predictors of Severe COVID-19
Source: Microorganisms. 2021 Oct 29;9(11):2259. doi: 10.3390/microorganisms9112259 (PMC8624589; doi:10.3390/microorganisms9112259)
Supplement: Supplementary file 1 [file microorganisms-09-02259-s001.zip]

Archive with 1 entries (1 files):
- microorganisms-1433903-supplementary.pdf
